# Supplementary material for: Comparative Assessment of Docking Programs for Docking and Virtual Screening of Ribosomal Oxazolidinone Antibacterial Agents
Source: Antibiotics (Basel). 2023 Feb 24;12(3):463. doi: 10.3390/antibiotics12030463 (PMC10044086; doi:10.3390/antibiotics12030463)
Supplement: Supplementary file 1 [file antibiotics-12-00463-s001.zip]

Archive with 1 entries (1 files):
- antibiotics-2193858-supplementary.pdf
